# Supplementary material for: A Bayesian Reanalysis of the Overall and Sex-Disaggregated Results of the Neonatal Oxygenation Prospective Meta-Analysis (NeOProM)
Source: Antioxidants (Basel). 2024 Apr 24;13(5):509. doi: 10.3390/antiox13050509 (PMC11117690; doi:10.3390/antiox13050509)
Supplement: Supplementary file 1 [file antioxidants-13-00509-s001.zip]

Archive with 1 entries (1 files):
- antioxidants-2937255-supplementary.pdf
